# Supplementary material for: Knowledge, attitudes, and practices towards childhood tuberculosis among healthcare workers at two primary health facilities in Lusaka, Zambia
Source: PLoS One. 2024 Mar 11;19(3):e0287876. doi: 10.1371/journal.pone.0287876 (PMC10927107; doi:10.1371/journal.pone.0287876)
Supplement: S1 Dataset — (XLSX) [file pone.0287876.s001.xlsx]

## Sheet: data-1698749620882
kap_survey_participant_barcode	participant_type	date_of_registration	health_facility	age_group	sex	consent_obtained	tbw7_crf_hcp_3_what_is_your_profession	tbw7_crf_hcp_4_in_what_department_do_you_work	tbw7_crf_hcp_5_how_long_working_health_facility	tbw7_crf_hcp_6_have_you_ever_attended_tb_training	tbw7_crf_hcp_7_1_what_trained_on_adult_tb	tbw7_crf_hcp_7_2_what_trained_on_childhood_tb	tbw7_crf_hcp_7_3_what_trained_on_3is	tbw7_crf_hcp_7_4_what_trained_on_tb_prevetive_ther	tbw7_crf_hcp_7_5_what_trained_on_inf_control	tbw7_crf_hcp_7_6_what_trained_on_int_case_find	tbw7_crf_hcp_7_7_what_trained_on_tb_hiv_manage	tbw7_crf_hcp_8_how_long_ago_were_you_trained	tbw7_crf_hcp_9_zambia_high_burden_tb_country	tbw7_crf_hcp_10_1_how_tb_spread_coughing	tbw7_crf_hcp_10_2_how_tb_spread_sneezing	tbw7_crf_hcp_10_3_how_tb_spread_singing	tbw7_crf_hcp_10_4_how_tb_spread_laughing	tbw7_crf_hcp_10_5_how_tb_spread_skin_contact	tbw7_crf_hcp_11_6_tb_affect_fl_body_parts_lungs	tbw7_crf_hcp_11_7_tb_affect_fl_body_parts_larynx	tbw7_crf_hcp_11_8_tb_affect_fl_body_parts_heart	tbw7_crf_hcp_11_9_tb_affect_fl_body_parts_spine	tbw7_crf_hcp_11_10_tb_affect_fl_body_parts_meninges	tbw7_crf_hcp_11_11_tb_affect_fl_body_parts_lymph_nodes	tbw7_crf_hcp_11_12_tb_affect_fl_body_parts_abdomen	tbw7_crf_hcp_11_13_tb_affect_fl_body_parts_pleura	tbw7_crf_hcp2_q12_extra_pulmonary_tb_children	tbw7_crf_hcp_13_1_which_risk_factor_ctb_not_vacc	tbw7_crf_hcp_13_2_which_risk_factor_ctb_hiv	tbw7_crf_hcp_13_3_which_risk_factor_ctb_malnutr	tbw7_crf_hcp_13_4_which_risk_factor_ctb_being_ls	tbw7_crf_hcp_13_5_which_risk_factor_ctb_living_zm	tbw7_crf_hcp_13_6_which_risk_factor_ctb_being_ctb	tbw7_crf_hcp2_q14_1_what_sym_tb_children_cough	tbw7_crf_hcp2_q14_2_what_sym_tb_children_low_appetite	tbw7_crf_hcp2_q14_3_what_sym_tb_children_tiredness	tbw7_crf_hcp2_q14_4_what_sym_tb_children_weightloss	tbw7_crf_hcp2_q14_5_what_sym_tb_children_fever	tbw7_crf_hcp2_q14_6_what_sym_tb_children_chest_pain	tbw7_crf_hcp2_q14_7_what_sym_tb_children_shrt_brth	tbw7_crf_hcp2_q14_8_what_sym_tb_children_dont_know	tbw7_crf_hcp2_q14_9_what_sym_tb_children_other	tbw7_crf_hcp2_q14_9_1_exp_other_sym_tb_children
01001-KAP	1	2020-07-09	1	1	2	1	3	1	1	1	0	0	1	0	0	0	0	5	1	0	0	0	0	0	1	0	0	1	0	0	1	0		1	1	0	0	0	1	1	1	1	1	1	1	1	0	0
010018-KAP	1	2020-07-09	1	1	1	1	1	3	1	0									1	1	0	0	0	0	1	0	0	1	1	0	1	0	1	1	1	1	0	0	1	1	1	0	1	0	0	1	0	0
01002-KAP	1	2020-07-09	1	1	2	1	1	1	2	0									1	1	1	0	0	0	1	1	0	1	1	1	1	1	2	1	1	1	1	0	1	1	1	1	1	0	1	0	0	0
01003-KAP	1	2020-07-09	1	1	2	1	2	1	1	0									1	1	1	1	1	0	1	1	0	1	1	1	1	1	1	1	1	1	0	0	1	1	1	1	1	1	1	1	0	0
01004-KAP	1	2020-07-09	1	2	2	1	2	1	4	1	1	0	0	1	0	0	1	5	3	1	1	1	1	0	1	0	0	1	1	1	1	1		1	1	0	0	0	1	1	1	1	1	1	1	1	0	0
01005-KAP	1	2020-07-09	1	2	2	1	1	3	2	0									1	1	1	1	1	0	1	1	0	1	1	0	1	1	1	1	1	1	0	0	1	1	1	1	1	1	1	1	0	0
01006-KAP	1	2020-07-09	1	1	2	1	1	3	1	0									1	1	0	0	0	0	1	0	0	1	0	1	1	0	0	1	1	1	0	0	1	1	0	0	1	1	1	0	0	0
01007-KAP	1	2020-07-10	1	1	1	1	2	1	1	1	1	0	0	1	1	1	0	3	1	1	1	0	0	0	1	1	1	1	1	1	1	1	0	1	1	1	0	0	1	1	1	1	1	1	1	1	0	0
01008-KAP	1	2020-07-13	1	1	2	1	1	2	1	0									1	1	1	0	0	1	1	0	0	1	0	0	1	1	0	1	1	1	1	1	1	1	1	0	1	1	1	1	0	0
01009-KAP	1	2020-07-13	1	1	1	1	1	1	1	0									1	1	0	0	0	0	1	0	0	0	0	0	0	0	0	0	0	0	0	0	1	1	1	0	1	1	1	0	0	0
01010-KAP	1	2020-07-14	1	3	1	1	2	1	1	1	1	0	0	0	0	0	1	5	1	1	0	0	0	0	1	0	0	1	1	1	1	1		1	1	1	1	0	1	1	1	1	1	1	0	0	0	0
01011-KAP	1	2020-07-13	1	3	2	1	1	5	4	1	1	1	1	1	1	1	1	5	1	1	0	0	0	0	1	0	1	1	1	1	1	1	1	0	1	1	0	0	1	1	1	1	1	1	0	1	0	0
01012-KAP	1	2020-07-13	1	1	2	1	1	2	1	1	0	0	0	1	0	1	1	1	1	1	1	0	0	0	1	0	0	1	1	0	0	1	1	1	1	0	0	0	1	1	0	0	1	1	1	0	0	0
01013-KAP	1	2020-07-13	1	3	2	1	1	5	2	1	0	1	0	0	0	0	0	2	1	1	0	0	0	0	1	0	1	1	1	1	1	1	1	0	1	1	0	0	1	1	1	1	1	1	0	1	0	0
01014-KAP	1	2020-07-09	1	2	1	1	1	3	3	1	1	0	0	0	0	0	0	5	1	1	1	0	0	0	1	0	0	1	1	0	1	0	1	1	1	1	0	0	1	1	0	1	1	1	1	1	0	0
01015-KAP	1	2020-07-09	1	2	2	1	2	2	2	0									1	1	1	0	0	0	1	1	1	1	1	1	1	1	1	1	1	1	1	0	1	1	1	0	1	1	0	0	0	0
01016-KAP	1	2020-07-09	1	1	2	1	1	1	2	0									1	1	1	1	1	0	1	1	0	1	1	0	0	1	1	1	1	0	1	0	1	1	0	1	1	1	1	1	0	0
01017-KAP	1	2020-07-07	1	2	1	1	1	1	2	1	0	0	0	0	0	0	1	2	1	1	1	0	0	1	1	1	1	1	1	1	1	1	1	1	1	1	1	1	1	1	1	1	1	1	0	1	0	0
01019-KAP	1	2020-07-09	1	3	2	1	1	3	4	0									3	1	0	0	0	0	1	1	0	1	1	1	1	1		1	0	0	0	0	0	1	1	1	1	1	0	1	0	0
01020-KAP	1	2020-07-09	1	2	2	1	1	3	2	1	0	1	0	0	0	0	0	2	1	1	1	0	0	0	1	0	0	1	1	1	1	1	1	1	1	1	1	1	1	1	0	1	1	1	1	1	0	0
01021-KAP	1	2020-07-09	1	1	2	1	1	1	2	0									1	1	1	1	1	1	1	1	1	1	1	1	1	1	1	1	1	1	1	1	1	1	1	1	1	1	1	1	0	0
01022-KAP	1	2020-07-09	1	2	2	1	1	3	2	1	0	1	0	0	0	0	0	2	1	1	1	0	0	0	1	0	0	1	1	0	1	0	0	1	1	1	1	1	1	1	1	1	1	1	1	0	0	0
01023-KAP	1	2020-07-10	1	1	2	0	3	1	2	1	0	1	0	0	0	0	0	3	1	1	0	0	0	0	1	0	1	1	1	1	1	1	1	0	0	1	1	1	1	1	1	1	1	1	0	1	0	0
01024-KAP	1	2020-07-10	1	1	2	1	1	3	1	0									1	1	0	0	0	0	1	0	0	1	0	0	1	1	0	1	1	1	1	1	1	1	1	1	1	1	1	1	0	0
01025-KAP	1	2020-07-17	1	1	2	1	2	1	1	1	1	0	0	0	0	0	0	4	1	1	1	1	1	0	1	1	0	1	1	1	1	1	0	1	1	0	1	0	1	1	1	1	1	1	1	1	0	0
01026-KAP	1	2020-07-17	1	5	2	1	2	1	1	0									1	1	1	1	1	0	1	1	1	1	1	1	1	1	1	1	1	1	1	0	1	1	1	1	1	1	1	1	0	0
01027-KAP	1	2020-07-10	1	2	2	1	1	3	2	1	1	1	0	0	0	0	0	2	1	1	1	1	1	0	1	1	0	1	1	0	1	0	1	1	1	1	0	0	1	1	1	1	1	1	1	1	0	0
01028-KAP	1	2020-07-11	1	2	1	1	1	4	3	0									1	1	1	1	1	0	1	1	0	0	1	1	1	1	0	1	1	1	0	0	1	1	1	1	1	1	1	0	0	0
01029-KAP	1	2020-07-12	1	1	1	1	2	1	1	0										1	1	1	1	0	1	1	0	1	1	0	1	0	0	1	1	1	0	0	1	1	1	1	1	1	1	1	0	0
01030-KAP	1	2020-07-13	1	4	1	1	2	1	1	1	1	1	1	1	1	1	1	3	1	1	1	0	1	1	1	1	1	1	1	1	1	1	0	0	1	1	1	0	1	1	1	1	1	1	0	1	0	0
01031-KAP	1	2020-07-13	1	1	1	1	2	2	1	1	1	0	0	0	0	0	0	3	1	1	1	1	1	0	1	1	1	1	1	1	1	1	1	1	1	1	0	0	1	1	1	1	1	1	1	1	0	0
01032-KAP	1	2020-07-13	1	1	1	1	2	1	2	0									1	1	1	1	1	0	1	1	1	1	1	1	1	1		1	1	1	0	0	1	1	0	0	1	1	1	0	0	0
01033-KAP	1	2020-07-13	1	2	1	1	3	2	1	1	0	0	0	0	0	0	1	3	1	1	1	0	0	0	1	1	1	1	1	1	1	1	1	1	1	1	1	0	1	1	1	1	1	1	1	1	0	0
01034-KAP	1	2020-07-16	1	3	1	1	1	7	1	0										1	1	0	0	0	1	1	0	1	1	1	1	1	1	1	1	1	1	0	1	1	1	1	1	1	1	1	0	0
01035-KAP	1	2020-07-14	1	2	1	1	1	3	2	1	1	0	0	0	0	0	0	5	3	1	0	0	0	0	1	0	0	1	1	1	1	1	0	1	1	1	1	0	1	1	1	0	1	1	0	0	0	0
01036-KAP	1	2020-07-14	1	1	2	1	2	1	1	0									1	1	1	1	1	0	1	1	1	1	1	1	1	1	1	1	1	1	1	0	1	1	1	1	1	1	1	1	0	0
01037-KAP	1	2020-07-14	1	1	1	1	2	2	2	1	0	0	0	1	0	0	0	2	1	1	0	1	0	0	1	0	1	1	1	1	1	1	0	1	1	1	1	0	1	1	1	1	1	1	1	1	0	0
01038-KAP	1	2020-07-14	1	4	2	1	1	4	4	0									3	1	1	1	1	0	1	1	1	1	1	1	1	1		1	1	1	0	0	1	1	1	1	1	1	0	0	0	0
01039-KAP	1	2020-07-16	1	2	1	1	1	1	4	0									1	1	0	0	0	0	1	0	0	1	0	0	1	1	0	1	0	0	0	0	0	1	1	0	1	0	1	0	0	0
01040-KAP	1	2020-07-23	1	4	2	1	1	2	5	0									1	1	1	0	0	0	1	1	1	1	1	1	1	1	1	1	0	1	0	0	1	1	1	1	1	1	1	1	0	0
01041-KAP	1	2020-07-17	1	3	2	1	1	4	3	0									1	1	0	0	0	0	1	0	0	1	1	0	1	0	0	1	1	1	1	0	1	1	1	1	1	1	0	0	0	0
01042-KAP	1	2020-07-17	1	1	2	1	1	3	1	0									1	1	1	1	1	0	1	1	1	1	1	1	1	1	1	1	1	1	1	1	1	1	1	1	1	1	1	1	0	1	night sweats
01043-KAP	1	2020-07-19	1	1	1	1	2	1	2	0									1	1	1	1	1	0	1	1	1	1	1	1	1	1	1	1	1	1	1	1	1	1	1	1	1	1	1	1	0	0
01044-KAP	1	2020-07-22	1	1	1	1	1	1	1	0									1	1	1	1	1	1	1	1	1	1	1	1	1	1	0	1	1	1	1	0	1	1	1	1	1	1	1	1	0	0
01045-KAP	1	2020-07-25	1	2	1	1	3	1	2	0									1	1	0	0	0	0	1	0	0	1	1	1	1	1	1	1	1	1	0	0	1	1	1	1	1	1	1	1	0	0
01046-KAP	1	2020-07-24	1	1	1	1	2	1	1	0									1	1	1	1	1	0	1	1	0	1	1	1	1	1	0	1	1	1	1	0	1	1	1	1	1	1	1	1	0	0
01047-KAP	1	2020-07-24	1	2	2	1	1	4	1	1	0	0	0	0	0	0	1	2	1	1	1	1	1	0	1	1	0	1	1	1	1	1	1	1	1	1	1	1	1	1	1	1	1	1	1	1	0	0
01048-KAP	1	2020-08-24	1	1	2	1	3	1	1	1	1	0	0	1	1	1	1	3	1	1	1	0	1	0	1	1	0	1	1	1	1	1	0
01049-KAP	1	2020-07-24	1	1	2	1	1	3	1										1	1	1	1	0	0	1	0	0	1	0	0	1	0	0	1	0	0	0	0	1	1	1	1	1	1	1	1	0	0
01050-KAP	1	2020-07-24	1	1	1	1	2	1	1	0									1	1	0	0	0	0	1	1	1	1	1	1	1	1	0	1	1	1	1	0	1	1	1	1	1	1	1	1	0	0
01051-KAP	1	2020-07-24	1	1	2	1	2	2	2	1	1	0	0	1	0	0	1	1	1	1	0	0	0	0	1	1	1	1	1	1	1	1	1	1	1	1	1	0	1	1	1	1	1	1	1	1	0	0
01052-KAP	1	2020-07-24	1	1	2	1	2	1	1	0									1	1	1	1	1	0	1	1	1	1	1	1	1	1	0	1	1	1	1	1	1	1	1	1	1	1	1	1	0	0
01053-KAP	1	2020-07-17	1	1	2	1	1	3	2	0									1	1	1	1	1	0	1	1	1	1	1	1	1	1	0	1	1	1	1	1	1	1	1	1	1	1	1	1	0	1	night sweats
01054-KAP	1	2020-07-22	1	1	2	1	1	1	2	0									1	1	1	1	1	1	1	1	1	1	1	1	1	1	0	1	1	1	1	0	1	1	1	1	1	1	1	1	0	0
01055-KAP	1	2020-07-22	1	2	2	1	1	1	2	0									1	1	0	1	1	0	1	0	0	0	0	0	1	1		1	0	0	0	0	0	1	1	1	1	1	1	0	0	0
01056-KAP	1	2020-07-22	1	1	2	1	2	1	1	0									1	1	1	0	0	0	1	0	0	0	0	0	1	0	1	1	1	1	1	1	1	1	1	1	1	1	0	0	0	0
01057-KAP	1	2020-07-24	1	1	2	1	1	1	2	0									1	1	1	1	1	0	1	1	1	1	1	1	1	1	0	1	1	1	1	0	1	1	1	1	1	1	1	1	0	0
01058-KAP	1	2020-07-24	1	4	2	1	1	4	5	0									1	1	0	0	0	0	1	0	0	1	1	1	1	1	0	1	1	1	0	0	1	1	1	1	1	1	1	1	0	0
01059-KAP	1	2020-07-23	1	1	1	1	2	1	1	1	1	1	0	1	1	0	1	5	1	1	1	1	1	0	1	1	0	1	1	0	0	0	1	1	1	1	1	0	1	1	1	1	1	1	1	1	0	0
01060-KAP	1	2020-07-23	1	1	1	1	2	1	2	0									1	1	1	0	0	0	1	1	1	1	1	1	1	1	0	1	1	1	0	0	1	1	0	0	1	1	1	1	0	0
01061-KAP	1	2020-07-23	1	3	1	1	2	1	4	1	1	0	0	0	0	0	0	5	1	1	0	0	0	0	1	0	0	0	0	0	0	0	0
01062-KAP	1	2020-07-23	1	2	2	1	1	4	4	0									1	1	1	1	1	0	1	1	0	1	1	1	1	1	1	1	1	1	1	1	1	1	1	1	1	1	0	1	0	0
01063-KAP	1	2020-07-23	1	2	1	1	3	2	1	1	1	0	0	0	0	0	0	3	1	1	0	0	0	0	1	0	1	1	1	1	1	1	1	1	1	1	1	0	1	1	1	1	1	1	0	1	0	0
01064-KAP	1	2020-07-24	1	2	2	1	1	4	2	1	0	0	0	0	0	0	1	1	1	1	0	0	0	0	1	0	0	1	1	1	1	0	2	1	1	1	0	0	1	1	1	1	1	0	1	1	0	0
01065-KAP	1	2020-07-26	1	2	2	1	1	2	1	1	0	0	0	1	0	0	1	4	1	1	1	0	0	0	1	0	0	1	1	0	1	0	1	1	1	1	1	0	1	1	1	1	1	0	0	0	0	0
01066-KAP	1	2020-07-24	1	2	1	1	1	2	5	1	1	0	0	1	0	0	1	5	3	1	0	0	0	0	1	0	0	1	0	1	1	0	1	1	1	0	0	0	1	1	0	1	1	1	1	0	0	0
01067-KAP	1	2020-07-24	1	1	2	1	2	1	1	1	1	1	1	1	1	1	1	2	1	1	1	1	1	1	1	1	1	1	1	1	1	1	0	1	1	0	1	1	1	1	1	1	1	1	0	1	0	0
01068-KAP	1	2020-07-24	1	1	2	1	1	3	1	0									1	1	1	1	1	0	1	1	0	1	1	1	1	1	1	1	1	1	0	1	1	1	1	1	1	1	1	1	0	0
01069-KAP	1	2020-07-24	1	1	2	1	2	1	1	0									1	1	1	1	1	0	1	1	1	1	1	1	1	0	0	1	1	1	1	1	1	1	1	1	1	1	1	1	0	0
01070-KAP	1	2020-07-24	1	2	2	1	1	1	1	0									2	1	0	0	0	0	1	0	0	0	0	0	0	0	0	1	0	0	0	0	0	1	0	1	1	1	0	1	0	0
01071-KAP	1	2020-07-24	1	1	2	1	1	1	2	0									1	1	0	0	0	0	1	0	0	1	1	0	0	0	0	1	1	1	0	0	1	1	1	1	1	1	1	1	0	0
01072-KAP	1	2020-07-24	1	1	2	1	1	4	2	0									1	1	0	1	0	0	1	1	0	0	0	0	0	0	1	0	1	0	0	0	0	1	0	1	1	1	0	0	0	0
01073-KAP	1	2020-07-24	1	1	2	1	1	4	2	0									1	1	0	0	0	0	1	1	0	1	1	1	1	1	0	1	1	1	0	0	1	1	0	1	1	1	0	0	0	0
01074-KAP	1	2020-07-24	1	1	2	1	1	4	2	1	1	1	0	0	1	0	1	3	1	1	1	0	0	0	1	0	0	1	0	1	0	0	1	0	0	1	0	0	0	1	1	1	1	1	0	1	0	0
01075-KAP	1	2020-07-24	1	2	1	1	1	4	3	0									1	1	0	0	0	0	1	0	0	1	0	1	0	0		1	1	1	1	0	1	1	1	1	1	1	0	1	0	0
01076-KAP	1	2020-07-24	1	1	1	1	2	1	1	0									1	1	1	0	0	0	1	0	1	1	1	1	1	1	1	1	1	1	1	0	1	1	1	1	1	1	1	1	0	0
01077-KAP	1	2020-07-24	1	1	1	1	3	1	1	0									1	1	1	1	1	0	1	0	1	1	1	1	1	1	0	1	1	1	1	1	1	1	1	1	1	1	1	1	0	0
01078-KAP	1	2020-07-17	1	2	2	1	1	3	1	0									1	1	0	0	0	0	1	1	0	1	1	1	1	1	1	1	1	1	0	0	1	1	1	1	1	1	1	1	0	0
01079-KAP	1	2020-08-04	1	1	1	1	1	3	2	0									1	1	1	1	1	0	1	1	0	1	1	0	1	0	1	1	1	1	1	0	1	1	1	1	1	1	1	1	0	0
01080-KAP	1	2020-08-05	1	2	2	1	1	4	1	0									3	1	0	0	0	0	1	0	0	1	0	1	1	0	1	1	1	1	1	0	1	1	1	1	1	1	1	1	0	0
01081-KAP	1	2020-08-07	1	1	2	1	1	1	1	1	0	1	0	0	0	0	0	2	1	1	1	0	0	0	1	1	0	1	0	1	1	1	1	1	1	1	0	0	1	1	1	1	1	1	1	1	0	0
01082-KAP	1	2020-08-08	1	2	2	1	1	4	1	1	0	0	1	0		1	0	3	1	1	0	0	0	0	1	0	0	1	1	0	0	0	1	1	0	0	0	0	0	0	1	0	1	0	0	1	0	0
01083-KAP	1	2020-08-06	1	3	2	1	1	4	5	1	1	0	0	1	0	0	1	5	1	1	1	0	0	0	1	0	0	1	1	1	1	1	1	1	1	1	0	0	1	1	1	1	1	1	0	1	0	0
01084-KAP	1	2020-08-30	1	1	1	1	1	3	1	1	1	0	0	0	1	0	1	1	1	1	0	0	0	0	1	1	1	0	0	0	1	0	1	1	0	1	0	0	1	1	0	1	1	1	0	0	0	0
01085-KAP	1	2020-08-06	1	3	2	1	1	4	2	0									1	1	1	0	0	0	1	0	0	1	1	1	1	0	1	1	1	1	1	0	1	1	1	1	1	1	1	1	0	0
01086-KAP	1	2020-07-28	1	1	2	1	1	4	2	0									3	1	1	1	1	0	1	1	1	1	1	1	1	1	1	1	1	1	1	0	1	1	1	1	1	1	1	0	0	1	Failure to thrive
01087-KAP	1	2020-07-31	1	2	2	1	2	1	4	1	0	0	0	0	0	0	1	5	1	1	0	0	0	0	1	1	0	1	1	1	1	1	0	1	1	1	1	0	1	1	1	1	1	1	1	1	0	0
01088-KAP	1	2020-07-27	1	1	2	1	1	1	2										1	1	1	0	0	0	1	0	0	1	0	0	0	0	0	1	1	0	1	0	1	1	0	0	1	1	1	0	0	0
01089-KAP	1	2020-08-19	1	2	2	1	2	1	2	1	1	0	0	0	0	0	0	1	1	1	0	0	0	0	1	0	0	1	1	1	1	1	0	1	1	1	0	0	1	1	0	0	1	1	0	1	0	0
01090-KAP	1	2020-07-13	1	1	2	1	1	4	2	1	1	0	0	1	0	0	0	1	1	1	1	0	0	0	1	1	0	1	0	0	1	0	1	1	1	1	0	0	1	1	1	1	1	1	0	0	0	0
01091-KAP	1	2020-07-17	1	3	2	1	1	1	2	0									1	1	1	1	1	0	1	1	0	1	1	1	1	1	1
01097-KAP	1	2020-07-14	1	1	2	1	1	4	2	1	0	0	0	0	1	0	0	1	1	1	1	1	1	0	1	0	0	1	0	0	0	0	1	1	1	1	0	0	1	1	1	0	1	0	0	1	0	0
01098-KAP	1	2020-07-09	1	3	1	1	2	1	4	1	1	0	0	1	1	0	0	1	1	1	1	1	1	0	1	0	0	1	1	1	1	1		0	1	1	1	1	1	1	1	0	1	1	1	1	0	0
01099-KAP	1	2020-08-28	1	1	1	1	1	3	1	0									1	1	1	1	1	0	1	1	1	1	1	1	1	1	1	1	1	1	1	0	1	1	1	1	1	1	1	1	0	0
01100-KAP	1	2020-08-26	1	2	2	1	1	2	2	1	0	1	0	0	0	0	0	2	1	1	1	0	0	0	1	1	1	0	0	0	1	1	1	1	1	1	0	0	1	1	1	1	1	1	0	0	0	0
01101-KAP	1	2020-07-20	1	3	1	1	2	1	5	1	1	1	1	1	1	1	1	1	1	1	1	0	1	1	1	1	1	1	1	1	1	1	0	1	1	1	0	0	1	1	1	1	1	1	0	0	0	0
01102-KAP	1	2020-07-27	1	2	2	1	1	3	1	0									3	1	1	0	0	0	1	0	0	1	0	0	0	0	2	1	0	0	0	0	0	0	0	0	1	0	0	0	0	0
01103-KAP	1	2020-08-05	1	1	1	1	2	1	1	0									1	1	1	0	0	1	1	0	0	1	1	0	1	0	0	1	1	1	0	0	1	1	1	1	1	1	1	1	0	0
01104-KAP	1	2020-08-05	1	2	2	1	1	4	2	0									1	1	1	1	0	0	1	1	1	1	1	1	1	1	0	1	1	1	0	0	1	1	1	1	1	1	0	1	0	0
01105-KAP	1	2020-08-05	1	2	2	1	1	1	2	0									3	1	0	0	0	0	1	0	0	1	1	0	1	0	0	1	1	1	1	0	1	1	1	0	0	1	1	1	0	0
01106-KAP	1	2020-08-05	1	2	2	1	1	4	4	1	1	0	0	0	0	0	0	5	1	1	1	1	1	0	1	0	0	1	1	1	1	1	1	1	1	1	1	0	1	1	1	1	1	1	1	1	0	0
01107-KAP	1	2020-08-05	1	1	1	1	1	3	1	0									3	1	0	0	0	0	1	0	0	1	1	0	1	0	0	1	1	1	1	0	1	1	1	1	0	1	1	1	0	0
01108-KAP	1	2020-07-26	1	2	2	1	3	1	2	1	0	1	0	1	1	1	1	3	1	1	1	1	0	0	1	1	1	1	1	1	1	1	1	0	0	0	0	1	1	1	1	1	1	1	1	1	0	0
01109-KAP	1	2020-08-05	1	1	2	1	1	2	3	0									3	1	0	0	0	0	1	0	0	1	1	1	1	0	0	0	1	1	1	0	1	1	1	0	1	1	1	1	0	0
01110-KAP	1	2020-07-28	1	2	2	1	1	1	4	0									1	1	1	0	0	0	1	1	1	1	1	1	1	1	1	1	1	1	1	1	1	1	1	1	1	1	1	1	0	0
01111-KAP	1	2020-07-28	1	1	2	1	1	3	2	0									1	1	1	1	1	0	1	1	1	1	1	1	1	1	0	1	1	1	1	0	1	1	1	1	1	1	1	1	0	0
01112-KAP	1	2020-07-29	1	1	2	1	1	3	1	0									1	1	0	0	0	0	1	0	0	1	1	0	1	0	0	1	1	1	0	0	0	1	1	0	0	0	0	1	0	0
01113-KAP	1	2020-07-29	1	1	2	1	1	3	1	0									1	1	1	0	0	0	1	0	0	1	0	0	1	1	0	1	1	1	0	0	1	1	1	1	0	1	0	1	0	0
01114-KAP	1	2020-07-31	1	4	2	1	1	4	5	1	0	0	0	1	1	1	1	5	1	1	1	0	0	0	1	1	1	1	1	1	1	1	1	1	1	1	1	0	1	1	1	1	1	1	0	1	0	0
01115-KAP	1	2020-08-05	1	1	2	1	1	4	1	0									1	1	1	0	0	0	1	1	0	1	1	0	0	0	0	1	1	1	1	1	1	1	1	1	1	0	1	1	0	0
01116-KAP	1	2020-07-29	1	2	1	1	1	3	2	0									1	1	1	1	1	0	1	0	0	1	0	1	1	0	0	1	1	0	0	0	1	1	1	1	1	1	1	1	0	0
01117-KAP	1	2020-08-24	1	1	1	1	1	2	2	1	0	1	0	0	0	0	0	1	1	1	1	0	0	0	1	1	0	1	0	1	1	0	1	1	1	1	0	0	1	1	1	1	1	1	1	1	0	0
02001-KAP	1	2020-07-10	2	2	2	1	3	1	1	1	0	1	0	0	0	0	0	1	1	1	0	0	0	0	1	0	1	1	1	1	1	1	0	0	0	0	0	1	1	1	1	1	1	1	1	1	0	0
0200146-KAP	1	2020-09-04	2	1	2	1	2	1	2	1	0	0	0	0	0	0	1	5	1	1	1	1	1	0	1	1	1	1	1	1	1	1	1	1	1	1	1	1	1	1	1	1	1	1	1	1	0	0
0200147-KAP	1	2020-09-04	2	1	2	1	1	1	2	1	0	0	0	0	0	0	1	5	1	1	1	1	1	0	1	1	1	1	1	1	1	1	1	1	1	1	1	1	0	1	1	1	0	0	0	0	0	0
0200149-KAP	1	2020-09-04	2	1	2	1	2	1	2	1	0	0	0	0	0	0	1	5	1	1	1	1	1	0	1	1	1	1	1	1	1	1	1	1	1	1	1	1	1	1	1	1	1	1	1	1	0	0
0200150-KAP	1	2020-09-04	2	2	2	1	1	1	1	1	0	0	0	0	0	0	1	5	1	1	1	1	0	0	1	1	1	1	1	0	0	0	1	1	1	1	0	0	0	1	1	1	1	0	0	0	0	0
0200151-KAP	1	2020-09-04	2	1	2	1	2	1	2	1	0	0	0	0	0	0	1	5	1	1	1	1	1	0	1	1	1	1	1	1	1	1	1	1	1	1	1	1	1	1	1	1	1	1	1	1	0	0
0200152-KAP	1	2020-09-04	2	1	1	1	1	1	1	0									1	1	1	1	1	0	1	0	1	1	1	1	1	1	1	0	0	0	1	1	0	1	1	1	1	1	1	1	0	0
0200153-KAP	1	2020-08-20	2	1	2	1	1	1	2	0									1	1	0	0	0	0	1	1	0	1	0	1	1	1	0	1	1	1	1	0	1	1	1	1	1	1	1	1	0	0
0200154-KAP	1	2020-08-21	2	1	2	1	2	1	2	1	0	0	0	0	0	0	1	5	1	1	1	1	1	0	1	1	1	1	1	1	1	1	1	1	1	1	1	1	1	1	1	1	1	1	1	1	0	0
02002-KAP	1	2020-07-27	2	2	2	1	1	3	1	0									1	1	0	0	0	0	1	0	0	1	1	1	1	0	1	1	1	1	0	0	1	1	1	1	1	0	0	0	0	0
02003-KAP	1	2020-07-16	2	1	2	1	3	3	1	0									1	1	1	0	0	0	1	0	0	1	1	1	1	0	0	1	1	1	0	0	1	1	1	1	1	1	0	1	0	0
02004-KAP	1	2020-07-09	2	2	2	1	3	3	2	0									1	1	1	0	0	0	1	1	1	1	1	1	1	1	1	0	1	1	1	1	1	1	1	1	1	1	1	1	0	0
02005-KAP	1	2020-07-10	2	2	2	1	3	3	2	0									1	1	1	0	1	0	1	1	1	1	1	1	1	1	1	1	1	1	1	1	1	1	1	1	1	1	1	1	0	0
02006-KAP	1	2020-07-20	2	1	1	1	3	3	1	1	1	0	0	0	0	0	1	4	1	1	0	0	0	0	1	1	1	1	1	1	1	1	2	1	1	1	1	0	1	1	1	1	1	1	1	1	0	0
02007-KAP	1	2020-07-28	2	3	2	1	2	1	1	0									1	1	1	0	0	0	1	1	0	1	1	1	1	1	1	1	1	1	1	0	1	1	1	1	1	1	1	1	0	0
02009-KAP	1	2020-07-08	2	2	1	1	2	1	5	1	1	0	0	1	1	0	1	1		1	1	1	1	0	1	1	1	1	1	1	1	1	0	1	1	1	1	0	1	1	1	1	1	1	0	1	0	0
02010-KAP	1	2020-07-08	2	1	2	1	1	3	1	0									1	1	1	0	0	0	1	0	1	1	1	1	1	1	1	1	1	0	0	0	1	1	1	1	1	1	1	1	0	0
02011-KAP	1	2020-07-10	2	1	2	1	1	1	1	1	1	0	0	1	1	0	1	4	3	1	1	1	1	0	1	1	0	1	1	0	1	1	1	1	1	1	0	0	1	1	1	1	1	1	1	1	0	0
02012-KAP	1	2020-07-09	2	2	1	1	2	1	1	1	0	1	0	0	0	0	1	1	1	1	1	1	1	0	1	0	1	1	1	1	1	0	0	1	1	1	1	0	1	1	1	1	1	1	1	1	0	0
02014-KAP	1	2020-07-20	2	2	2	1	1	4	1	0									3	1	1	1	1	0	1	0	0	1	1	0	0	1	0	1	1	1	0	0	1	1	1	1	1	0	1	0	0	0
02015-KAP	1	2020-07-09	2	1	1	1	2	1	2	1	1	0	0	0	0	0	0	2	1	1	1	1	0	0	1	0	0	1	1	0	1	1	0	1	1	1	1	0	1	1	1	1	1	1	1	1	0	0
02018-KAP	1	2020-07-08	2	1	1	1	2	2	2	1	1	0	0	1	0	0	1	4	1	1	1	1	1	0	1	0	1	1	1	1	1	0	0	1	1	1	0	0	1	1	1	1	1	1	0	0	0	0
02019-KAP	1	2020-07-20	2	1	1	1	2	2	1	1	0	0	0	0	0	0	1	3	1	1	1	0	0	0	1	1	0	1	1	1	1	1	1	1	1	1	1	0	1	1	1	1	1	1	1	1	0	0
02020-KAP	1	2020-07-17	2	2	1	1	2	2	2	1	1	0	0	0	0	0	0	5	1	1	1	1	1	0	1	1	1	1	1	1	1	1	1	1	1	1	0	0	1	1	1	1	0	1	0	1	0	1	Failure to thrive
02021-KAP	1	2020-07-18	2	1	2	1	1	3	1	0									1	1	1	0	0	0	1	0	0	1	1	0	1	0	1	1	1	0	0	0	1	1	1	1	1	1	1	1	0	0
02022-KAP	1	2020-07-08	2	1	2	1	2	1	1	1	0	0	0	1	0	0	0	1	2	1	1	0	1	0	1	1	1	1	1	1	1	1	0	1	1	1	0	0	1	1	1	1	1	1	0	0	0	0
02023-KAP	1	2020-07-09	2	1	1	1	2	1	2	1	1	1	1	1	0	1	1	3	1	1	1	0	0	0	1	1	1	1	1	1	1	1	0	1	1	1	0	0	1	1	1	1	1	1	0	1	0	0
02024-KAP	1	2020-07-16	2	1	2	1	1	2	1	0									1	1	0	0	0	0	1	0	1	1	1	1	1	0	1	1	0	1	0	0	1	0	1	0	1	1	0	1	0	0
02025-KAP	1	2020-07-21	2	1	2	1	2	3	1	0									1	1	0	0	0	0	1	1	1	0	0	1	0	0	0	0	1	0	1	0	1	1	1	1	1	1	1	1	0	0
02026-KAP	1	2020-07-09	2	1	2	1	2	1	1	1	1	1	0	1	0	0	1	1	1	1	1	1	1	1	1	0	1	1	1	1	1	1	0	1	1	1	1	0	1	1	1	1	1	1	1	1	0	0
02028-KAP	1	2020-07-10	2	3	2	1	2	1	2	0									1	1	1	1	1	0	1	0	1	1	1	1	1	1	1	1	1	1	1	0	1	1	1	1	1	1	0	1	0	0
02029-KAP	1	2020-07-10	2	1	2	1	2	1	2	0									3	1	1	0	0	0	1	0	0	1	1	1	1	1	2	1	1	1	0	0	1	1	1	1	1	1	1	1	0	0
02030-KAP	1	2020-07-21	2	1	2	1	2	3	1	0									1	1	1	0	0	0	1	0	0	1	1	0	1	0	2	1	1	1	0	1	1	1	1	0	1	1	1	1	0	0
02031-KAP	1	2020-07-20	2	1	2	1	2	3	1	0									3	1	1	1	1	0	1	0	0	1	1	0	0	1	0	1	1	1	0	0	0	1	1	1	1	0	1	1	0	0
02032-KAP	1	2020-07-22	2	2	2	1	1	3	3	0									1	1	0	0	0	0	1	0	0	0	0	0	0	0	0	1	0	0	0	0	0	1	0	1	1	1	1	1	0	0
02033-KAP	1	2020-07-18	2	1	2	1	1	3	1	1	0	0	0	1	1	0	1	1	1	1	0	0	0	0	1	1	0	1	1	1	0	1	1	1	1	1	0	0	1	1	0	1	1	1	1	0	0	1	NIGHT SWEAT, UNTREATED COUGH OF ANY DURATION.
02034-KAP	1	2020-07-23	2	1	2	1	1	1	2	0									3	1	0	0	0	0	1	0	0	1	0	0	0	0		1	1	0	0	0	1	1	0	0	1	0	1	0	0	0
02035-KAP	1	2020-07-21	2	1	2	1	1	1	1	0									1	1	1	0	0	0	1	0	1	1	1	0	0	1	0	1	1	1	1	1	1	1	1	1	1	1	1	1	0	0
02036-KAP	1	2020-07-21	2	1	1	1	1	3	1	0									1	1	1	0	1	0	1	0	0	1	1	0	1	1	0	1	1	1	1	1	1	0	1	1	1	1	0	0	0	0
02037-KAP	1	2020-07-10	2	1	2	1	1	1	1	1	1	1	1	1	1	0	0	2	1	1	1	0	0	0	1	0	0	1	0	1	0	0	0	1	1	1	1	1	1	1	1	1	1	1	1	1	0	0
02038-KAP	1	2020-07-10	2	1	2	1	1	3	2	0									1	1	1	0	0	0	1	0	0	1	1	1	1	1	0	1	1	0	1	0	1	1	1	1	1	1	1	1	0	0
02039-KAP	1	2020-07-10	2	1	2	1	1	3	2	1	0	0	0	1	1	0	0	4	1	1	1	0	0	0	1	1	0	1	1	1	0	0	1	1	1	1	0	0	1	1	1	1	1	0	1	1	0	0
02040-KAP	1	2020-07-17	2	3	2	1	1	4	4	0										1	0	0	0	0	1	0	1	1	1	1	1	1	1	1	1	1	0	0	1	1	1	1	1	1	1	1	0	0
02041-KAP	1	2020-07-19	2	1	2	1	1	1	1	0									1	1	1	1	0	0	1	1	0	1	1	1	1	1	1	1	1	1	0	0	1	1	1	1	1	1	1	0	0	0
02042-KAP	1	2020-07-20	2	1	2	1	1	3	2	0									1	1	1	1	1	0	1	0	0	1	1	1	1	1	1	0	1	1	0	0	0	1	1	1	1	1	1	1	0	0
02043-KAP	1	2020-07-16	2	2	2	1	1	4	1	0									3	1	1	1	1	0	1	0	0	1	1	0	0	1	0	1	1	1	1	0	1	1	1	1	1	0	1	1	0	0
02044-KAP	1	2020-07-09	2	1	2	1	1	3	1	0									1	1	0	0	0	0	1	1	0	0	1	1	1	1	0	1	1	1	0	0	0	1	0	0	0	1	0	0	0	0
02045-KAP	1	2020-07-13	2	2	2	1	1	4	1	1	1	1	0	1	1	0	1	1	1	1	1	0	0	0	1	0	0	0	0	0	0	0		1	1	1	0	0	1	1	1	1	1	1	1	1	0	0
02046-KAP	1	2020-07-13	2	1	2	1	1	4	1	1	1	0	0	0	0	0	0	1	1	1	1	1	1	0	1	1	0	1	1	1	1	1	0	1	1	1	1	0	1	1	1	1	1	1	1	1	0	0
02047-KAP	1	2020-07-13	2	2	2	1	1	4	4	0									1	1	1	0	0	0	1	0	0	1	1	0	1	0	0	1	1	1	0	0	1	1	1	1	1	1	1	1	0	0
02049-KAP	1	2020-07-20	2	1	2	1	1	1	2	0									3	1	1	1	1	0	1	0	0	1	0	1	1	1	1	1	1	1	1	1	1	1	1	1	1	1	1	1	0	0
02050-KAP	1	2020-07-21	2	1	2	1	1	3	1	0									1	1	0	0	0	0	1	0	0	1	1	1	0	0	1	1	1	1	1	1	0	1	1	1	1	1	1	1	0	0
02051-KAP	1	2020-07-20	2	1	2	1	1	3	1	0									1	1	1	1	1	0	1	0	0	1	1	1	1	1	1	1	0	1	0	0	1	1	1	1	1	1	0	0	0	0
02052-KAP	1	2020-07-09	2	2	2	1	1	3	1	0									1	1	1	0	0	0	1	0	0	1	1	1	1	0	1	1	1	1	0	0	1	1	1	0	1	1	0	1	0	0
02053-KAP	1	2020-07-09	2	1	2	1	1	3	1	0									1	1	1	0	0	1	1	0	0	1	1	1	1	0	0	1	1	1	1	0	1	1	1	0	1	1	0	1	0	0
02054-KAP	1	2020-07-09	2	1	2	1	1	3	3	1	0	1	0	0	0	0	0	1	1	1	0	0	0	0	1	1	0	1	1	1	1	1	0	0	1	1	1	1	1	1	1	1	1	1	0	1	0	0
02055-KAP	1	2020-07-15	2	1	2	1	1	1	2	0									1	1	1	0	0	0	1	0	0	1	1	0	1	0	0	1	1	1	1	1	1	1	1	1	1	1	0	1	0	0
02056-KAP	1	2020-07-15	2	2	2	1	1	2	2	0									1	1	1	1	1	0	1	1	0	0	0	1	1	1	1	1	1	1	1	0	1	1	1	1	1	1	1	1	0	0
02057-KAP	1	2020-07-15	2	4	2	1	1	2	2	1	0	1	0	0	0	0	0	2	1	1	1	1	1	0	1	1	1	1	1	1	1	1	0	0	1	1	1	1	1	1	1	1	1	1	1	1	0	0
02058-KAP	1	2020-07-15	2	1	2	1	1	1	2	1	0	1	0	0	0	0	0	1	1	1	1	0	0	0	1	1	0	1	0	1	1	0	1	1	1	1	1	1	1	1	1	1	1	1	0	1	0	0
02059-KAP	1	2020-07-10	2	1	2	1	1	3	2	1	0	0	0	1	0	0	0	3	1	1	1	0	0	0	1	0	0	1	1	0	1	0	1	1	1	1	1	1	1	1	1	1	1	1	1	0	0	0
02060-KAP	1	2020-07-09	2	2	2	1	1	1	3	0									1	1	1	1	1	0	1	0	1	1	1	0	1	1	1	1	1	1	0	0	1	1	1	1	1	1	0	1	0	0
02061-KAP	1	2020-07-20	2	1	2	1	1	3	2	0									1	1	1	0	0	0	1	1	1	1	1	1	1	1	0	1	1	1	0	1	1	1	1	1	1	1	1	1	0	0
02063-KAP	1	2020-08-10	2	1	2	1	1	3	2	0									1	1	1	1	1	0	1	0	0	1	1	1	1	1	0	1	1	1	1	0	1	1	1	0	1	1	1	0	0	0
02064-KAP	1	2020-07-22	2	1	2	1	1	3	1	0									1	1	0	0	0	0	1	1	0	1	1	1	1	1	0	1	0	0	0	0	0	1	0	0	0	0	0	0	0	0
02065-KAP	1	2020-07-21	2	1	2	1	1	4	1	1	0	0	0	0	0	0	1	1	1	1	1	0	0	0	1	1	1	1	1	1	1	1	1	1	1	1	0	1	1	1	1	1	1	1	1	1	0	0
02066-KAP	1	2020-07-27	2	1	2	1	1	3	2	0									1	1	0	0	0	0	1	1	1	1	1	1	1	1		1	1	1	1		1	1	1	1	1	1	1	1	0	0
02067-KAP	1	2020-07-23	2	2	1	1	1	3	4	0									1	1	0	0	0	0	1	1	1	1	1	1	1	1	0	1	1	1	1	1	1	1	1	1	1	1	1	1	0	0
02068-KAP	1	2020-07-23	2	2	2	1	1	3	1	1	0	1	0	0	0	0	0	2	1	1	1	1	1	0	1	0	0	1	1	1	1	1	1	1	0	0	0	1	1	1	1	1	1	1	0	1	0	0
02069-KAP	1	2020-07-22	2	1	2	1	1	3	1	0									1	1	0	0	0	0	1	1	0	1	1	1	1	1	0	1	0	0	0	0	0	1	0	0	0	0	0	0	0	0
02070-KAP	1	2020-07-10	2	1	2	1	1	4	2	0									1	1	0	0	0	0	1	0	0	1	1	0	0	1	2	1	1	1	1	0	1	1	1	1	1	1	0	1	0	0
02071-KAP	1	2020-07-09	2	1	1	1	1	1	2	0									1	1	0	1	1	0	1	1	1	1	1	1	1	1	0	1	1	1	1	0	1	1	1	1	1	1	1	1	0	0
02072-KAP	1	2020-07-17	2	5	2	1	1	4	1	0									1	1	0	0	0	1	1	1	1	1	1	1	1	0	1	1	1	1	0	1	1	1	1	1	1	1	1	1	0	0
02073-KAP	1	2020-07-27	2	2	2	1	1	3	2	0									1	1	1	0	0	0	1	1	1	1	1	1	1	1	0	1	1	1	1	1	1	1	1	1	1	1	1	1	0	0
02074-KAP	1	2020-07-17	2	3	2	1	1	4	2	1	0	0	0	1	0	0	1	5	1	1	1	1	1	0	1	1	1	1	1	1	1	1	1	1	1	1	1	1	1	1	1	1	1	1	1	1	0	0
02075-KAP	1	2020-07-17	2	2	2	1	1	4	1	0									1	1	1	0	0	0	1	0	0	1	1	1	1	0	1	1	1	1	1	0	1	1	1	0	1	1	1	1	0	0
02076-KAP	1	2020-07-17	2	1	2	1	1	4	1	0									1	1	0	0	0	1	1	1	1	1	1	0	1	0	1	1	1	1	0	1	1	1	1	1	1	1	1	1	0	0
02077-KAP	1	2020-07-17	2	1	2	1	1	4	2	1	0	1	0	0	0	0	0	3		1	1	0	0	0	1	1	1	0	0	0	0	0	0	0	0	0	0	0	0	1	1	1	1	0	1	1	0	0
02078-KAP	1	2020-07-17	2	1	2	1	1	4	1	0									1	1	0	0	0	1	1	1	1	1	1	0	1	0	1	1	1	1	0	1	1	1	1	1	1	1	1	1	0	0
02079-KAP	1	2020-07-17	2	2	2	1	1	4	2	0									1	1	1	1	1	0	1	1	1	1	1	1	1	1	0	1	1	1	1	1	1	1	1	1	1	1	1	1	0	0
02080-KAP	1	2020-07-09	2	1	1	1	1	1	1	0									1	1	1	0	0	0	1	1	1	1	1	1	1	1		1	1	1	0	0	1	1	1	0	1	1	1	0	0	0
02081-KAP	1	2020-07-09	2	1	2	1	1	3	3	1	1	0	0	0	0	0	0	1	1	1	0	0	0	0	1	0	0	1	1	1	1	1	1	1	1	1	1	1	0	0	1	1	1	0	0	1	0	0
02082-KAP	1	2020-07-08	2	4	2	1	1	5	5	1	1	1	1	1	1	1	1	5	1	1	1	1	1	0	1	1	1	1	1	1	1	1	1	0	1	1	1	1	1	0	1	1	1	1	1	1	0	0
02084-KAP	1	2020-07-08	2	1	2	1	1	2	1	1	0	0	0	1	0	0	0	2	1	1	1	0	0	0	1	0	0	1	1	1	1	0	0	1	1	1	0	0	1	1	1	1	1	1	1	1	0	0
02085-KAP	1	2020-07-10	2	1	2	1	1	3	2										1	1	1	0	0	0	1	0	1	1	0	1	1	1	1	1	1	1	1	1	1	1	1	1	1	1	1	1	0	0
02086-KAP	1	2020-07-09	2	1	2	1	1	2	2	1	1	0	0	1	1	0	0	4	1	1	1	0	0	0	1	0	0	1	1	0	0	0	0	1	1	1	1	0	1	1	1	1	1	1	0	1	0	0
02087-KAP	1	2020-07-22	2	1	2	1	1	3	2	0									1	1	1	0	1	0	1	0	0	1	1	0	1	1	0	1	1	1	1	0	1	0	1	1	1	0	0	0	0	0
02088-KAP	1	2020-07-21	2	1	2	1	1	3	1	0									1	1	1	0	0	0	1	0	0	1	1	1	1	0	0	1	1	1	0	0	0	1	1	1	1	1	0	1	0	0
02089-KAP	1	2020-07-16	2	2	2	1	1	3	2	1	1	1	0	1	1	0	1	1	1	1	0	0	0	0	1	0	0	1	1	1	0	0	0	1	1	1	1	1	1	1	1	1	1	1	1	1	0	0
02090-KAP	1	2020-07-27	2	1	2	1	1	3	2	1	0	0	0	0	1	0	0	4	1	1	0	0	0	0	1	0	0	0	0	1	1	1	2	1	1	0	0	0	1	1	1	1	0	1	1	1	0	0
02091-KAP	1	2020-07-22	2	1	2	1	1		2	1	0	0	0	0	1	0	0	3	1	1	1	0	0	0	1	0	0	1	1	1	1	0	1	1	1	1	0	0	1	1	1	1	1	1	1	0	0	0
02092-KAP	1	2020-08-12	2	1	2	1	3	3	1	0									1	1	1	1	1	0	1	1	1	1	1	1	1	1	1	1	1	1	1	0	1	1	1	1	1	1	1	1	0	0
02093-KAP	1	2020-08-09	2	1	1	1	3	3	1	0									1	1	1	0	0	0	1	0	0	1	1	0	1	0	1	1	1	1	1	1	1	1	1	1	1	1	1	1	0	0
02094-KAP	1	2020-07-23	2	1	2	1	2	1	1	1	1	1	0	1	1	0	1	4		1	1	1	1	0	1	1		1	1	1	1	1	1	1	1	1	1	0	1	1	1	1	0	1	1	1	0	0
02095-KAP	1	2020-07-23	2	1	2	1	1	3	1	0									1	1	1	1	1	0	1	0	0	1	1	0	1	0	0	1	1	1	0	0	1	1	0	0	1	0	1	0	0	0
02097-KAP	1	2020-09-07	2	1	2	1	1	3	3	1	0	0	0	1	0	0	0	4	1	1	1	0	0	0	1	0	0	1	1	1	1	0	1	1	1	1	1	1	1	1	1	1	1	1	0	0	0	0
02098-KAP	1	2020-07-18	2	1	1	1	1	1	2	0									1	1	1	1	1	0	1	0	1	1	0	1	1	0	0	1	1	1	0	0	1	1	1	1	1	1	1	1	0	0
02100-KAP	1	2020-07-20	2	1	2	1	1	1	1	0									1	1	1	0	0	0	1	0	0	1	1	0	0	0	0	1	1	1	1	0	1	1	1	0	1	1	1	1	0	0
02101-KAP	1	2020-07-23	2	1	2	1	1	1	2	0									1	1	1	0	0	0	1	1	0	1	0		0	1	0	1	1	1	1	0	1	1	1	1	1	1	1	1	0	0
02102-KAP	1	2020-07-21	2	1	2	1	1	4	1	0									1	1	1	0	0	1	1	0	0	1	1	0	1	1	1	1	1	1	1	0	1	1	1	1	1	1	1	1	0	0
02103-KAP	1	2020-07-18	2	1	1	1	1	3	2	1	0	1	0	1	0	0	0	4	1	1	0	0	0	0	1	1	1	1	1	1	1	1	1	1	1	1	1	1	1	0	1	1	1	0	0	0	0	0
02104-KAP	1	2020-07-20	2	1	2	1	1	3	2	0									1	1	0	0	0	0	1	0	0	1	1	1	0	0	1	1	1	1	1	1	0	1	1	1	1	1	1	1	0	0
02107-KAP	1	2020-08-19	2	1	1	1	1	3	1	0									1	1	1	0	0	0	1	0	1	1	1	1	1	1	1	1	1	0	1	0	1	1	1	1	1	1	1	1	0	0
02108-KAP	1	2020-08-25	2	1	1	1	2	1	1	1	1	0	0	0	0	0	1	2	1	1	1	0	0	0	1	0	0	1	1	1	1	1	0	1	1	1	1	1	1	1	1	1	1	1	1	1	0	0
02109-KAP	1	2020-08-20	2	1	2	1	1	1	1	0									1	1	1	0	0	0	1	1	1	1	1	1	1	1	0	1	1	1	0	0	1	1	1	1	1	1	1	1	0	0
02110-KAP	1	2020-08-20	2	1	2	1	1	3	1	1	0	0	0	0	0	0	1	4	1	1	0	0	0	0	1	0	0	1	1	0	1	0	1	1	1	1	0	0	1	1	1	0	1	1	1	0	0	0
02111-KAP	1	2020-08-21	2	1	2	1	1	3	1	0									1	1	1	0	0	0	1	1	0	1	1	1	1	1	1	1	1	1	1	0	1	1	1	1	1	1	1	1	0	0
02112-KAP	1	2020-08-19	2	1	1	1	1	1	1	1	1	1	0	1	1	0	1	1	1	1	1	0	0	0	1	1	1	1	1	1	1	1	1	1	1	1	0	0	1	1	1	1	1	1	0	0	0	0
02113-KAP	1	2020-07-27	2	1	2	1	2	1	1	1	1	0	0	0	0	0	0	1	2	1	1	1	1	0	1	0	0	1	1	1	1	1	0	1	1	1	1	0	1	1	1	1	1	1	1	1	0	0
02114-KAP	1	2020-08-25	2	2	2	1	1	1	4	0									1	1	0	0	0	0	1	0	0	1	1	0	1	0	1	1	0	0	0	0	0	1	1	1	1	1	0	0	0	0
02115-KAP	1	2020-08-28	2	1	2	1	2	3	1	0									1	1	0	0	0	0	1	1	0	0	1	1	0	0	1	0	1	0	0	0	1	1	0	0	1	0	1	1	0	0
02116-KAP	1	2020-09-04	2	3	1	1	1	1	5	1	0	1	0	0	0	0	0	3	1	1	1	1	1	0	1	0	1	1	1	1	1	1	0	1	1	1	1	1	1	1	1	1	1	1	0	0	0	0
02117-KAP	1	2020-09-04	2	2	1	1	1	1	1	1	1	0	0	0	1	0	1	5	1	1	1	1	1	0	1	1	1	1	1	1	1	1	2	1	1	1	1	1	1	1	1	1	1	1	0	1	0	1	Swollen glands and poor growth
02118-KAP	1	2020-08-20	2	1	2	1	1	3	1	1	1	1	0	1	1	0	1	3	1	1	1	0	0	0	1	0	1	1	1	1	1	1	1	1	1	1	1	0	1	1	1	0	1	1	1	0	0	0
02119-KAP	1	2020-07-08	2	1	1	1	1	2	1	0									1	1	1	0	0	0	1	0	0	1	1	1	1	1	1	1	1	0	0	0	1	1	1	1	1	1	1	0	0	0
02120-KAP	1	2020-07-08	2	1	1	1	1	5	1	1	1	1	0	1	0	0	0	2	1	1	1	1	1	0	1	1	1	1	1	1	1	1	1	1	0	0	1	1	0	1	1	1	1	1	1	1	0	0
02121-KAP	1	2020-07-09	2	1	1	1	1	2	2										1	1	0	0	0	0	1	0	0	1	0	0	0	0	2	1	1	1	1	0	1	1	1	1	1	1	1	1	0	0
02123-KAP	1	2020-07-17	2	1	2	1	1	2	1	0									1	1	1	0	0	0	1	0	0	0	0	0	0	0	0	1	1	0	0	0	1	1	1	0	1	0	1	0	0	0
02126-KAP	1	2020-09-04	2	1	1	1	1	2	2	1	0	0	0	0	0	0	1	3	1	1	1	1	1	0	1	1	1	1	1	1	1	1	1	0	0	1	1	1	0	1	1	1	1	1	1	1	0	0
02127-KAP	1	2020-09-04	2	1	2	1	1	1	3	1	0	1	0	0	1	0	0	5	1	1	1	1	1	0	1	1	1	1	1	1	1	1	1	0	0	1	1	1	0	1	1	1	1	1	1	1	0	0
02128-KAP	1	2020-09-04	2	2	2	1	1	3	3	0									1	1	1	1	1	0	1	1	1	1	1	1	1	0	1	0	0	1	1	1	0	1	1	1	1	1	1	1	0	0
02129-KAP	1	2020-09-04	2	2	1	1	3	2	2	1	0	0	0	0	0	0	1	2	1	1	0	0	0	0	1	0	1	1	1	1	1	1	0	1	1	1	1	0	1	1	1	1	1	1	1	1	0	1	Failure to thrive
02130-KAP	1	2020-08-12	2	1	1	1	3	3	2	0									1	1	1	0	0	0	1	0	1	1	1	1	1	1	1	1	1	1	1	0	1	1	1	1	1	1	1	1	0	0
02144-KAP	1	2020-09-04	2	1	1	1	1	1	2	1	0	0	0	0	0	0	1	5	1	1	1	1	1	0	1	1	1	1	1	1	1	0	1	1	1	1	1	1	0	1	1	1	0	0	0	0	0	0
02145-KAP	1	2020-09-04	2	1	2	1	1	1	2	1	0	0	0	0	0	0	1	5	1	1	1	1	1	0	1	1	1	1	1	1	1	1	1	1	1	1	1	1	0	1	1	1	0	0	0	0	0	0
200148-KAP	1	2020-09-04	2	1	2	1	1	1	2	1	0	0	0	0	0	0	1	5	1	1	1	1	1	0	1	1	1	1	1	1	1	1	1	1	1	1	1	1	0	1	1	1	0	0	0	0	0	0
[truncated: 198 more columns]

## Sheet: codebook
Question	Data Type	Options / Format	name
HEALTH CARE WORKER KAP
Profile
KAP Survey Participant barcode	TEXT		KAP Survey Participant barcode
KAP Survey Participant Type	INTEGER_POSITIVE	1 = Health Care Worker	KAP Survey Participant Type
		2 = Caregiver
Date of registration	DATE		Date of registration
Health facility	INTEGER_POSITIVE	1 = Kanyama	Health facility
		2 = Chawama
Age group	INTEGER_POSITIVE	1 = Under 30	Age group
		2 = 31-40
		3 = 41-50
		4 = Over 50
		5=Missing
Sex	INTEGER_POSITIVE	1 = Male	Sex
		2 = Female
Consent obtained	BOOLEAN	1 = true	Consent obtained
		0 = false
General and Demographics
What is your profession?	INTEGER_POSITIVE	1 = Nurse	tbw7_crf_hcp_3_what_is_your_profession
		2 = Clinical Officer
		3 = Medical Doctor
In which department do you work?	INTEGER_POSITIVE	1 = Outpatient department	tbw7_crf_hcp_4_in_what_department_do_you_work
		2 = ART
		3 = In-patient department
		4 = MCH
		5 = TB
		6 = Nutrition ward
		7 = VMMC
For how long have you been working at this health facility?	INTEGER_POSITIVE	1 = Less than 1 year	tbw7_crf_hcp_5_how_long_working_health_facility
		2 = Between 1-3 years
		3 = Between 5-3 years
		4 = Between 5-10 years
		5 = More than 10 years
Have you ever had a training on TB?	BOOLEAN	1 = true	tbw7_crf_hcp_6_have_you_ever_attended_tb_training
		0 = false
What were you trained on? (Adult TB)	BOOLEAN	1 = true	tbw7_crf_hcp_7_1_what_trained_on_adult_tb
		0 = false
What were you trained on? (Childhood TB)	BOOLEAN	1 = true	tbw7_crf_hcp_7_2_what_trained_on_childhood_tb
		0 = false
What were you trained on? (3 â€œIsâ€)	BOOLEAN	1 = true	tbw7_crf_hcp_7_3_what_trained_on_3is
		0 = false
What were you trained on? (TB preventive therapy)	BOOLEAN	1 = true	tbw7_crf_hcp_7_4_what_trained_on_tb_prevetive_ther
		0 = false
What were you trained on? (Infection control)	BOOLEAN	1 = true	tbw7_crf_hcp_7_5_what_trained_on_inf_control
		0 = false
What were you trained on? (Intensified case finding)	BOOLEAN	1 = true	tbw7_crf_hcp_7_6_what_trained_on_int_case_find
		0 = false
What were you trained on? (TB/HIV management)	BOOLEAN	1 = true	tbw7_crf_hcp_7_7_what_trained_on_tb_hiv_manage
		0 = false
How long ago were you trained?	INTEGER_POSITIVE	1 = Less than 3 months	tbw7_crf_hcp_8_how_long_ago_were_you_trained
		2 = Less than 6 months
		3 = Less than 1 year
		4 = More than 1 year
		5 = More than 3 years
TB Knowledge
Zambia is a high burden TB country	INTEGER_POSITIVE	1 = Yes	tbw7_crf_hcp_9_zambia_high_burden_tb_country
		2 = No
		3 = Not sure
How is TB spread? (Coughing)	BOOLEAN	1 = true	tbw7_crf_hcp_10_1_how_tb_spread_coughing
		0 = false
How is TB spread? (Sneezing)	BOOLEAN	1 = true	tbw7_crf_hcp_10_2_how_tb_spread_sneezing
		0 = false
How is TB spread? (Singing)	BOOLEAN	1 = true	tbw7_crf_hcp_10_3_how_tb_spread_singing
		0 = false
How is TB spread? (Laughing)	BOOLEAN	1 = true	tbw7_crf_hcp_10_4_how_tb_spread_laughing
		0 = false
How is TB spread? (Skin contact)	BOOLEAN	1 = true	tbw7_crf_hcp_10_5_how_tb_spread_skin_contact
		0 = false
TB can affect the following body parts? (Lungs)	BOOLEAN	1 = true	tbw7_crf_hcp_11_6_tb_affect_fl_body_parts_lungs
		0 = false
TB can affect the following body parts? (Larynx)	BOOLEAN	1 = true	tbw7_crf_hcp_11_7_tb_affect_fl_body_parts_larynx
		0 = false
TB can affect the following body parts? (Heart)	BOOLEAN	1 = true	tbw7_crf_hcp_11_8_tb_affect_fl_body_parts_heart
		0 = false
TB can affect the following body parts? (Spine)	BOOLEAN	1 = true	tbw7_crf_hcp_11_9_tb_affect_fl_body_parts_spine
		0 = false
TB can affect the following body parts? (Meninges)	BOOLEAN	1 = true	tbw7_crf_hcp_11_10_tb_affect_fl_body_parts_meninges
		0 = false
TB can affect the following body parts? (Lymph nodes)	BOOLEAN	1 = true	tbw7_crf_hcp_11_11_tb_affect_fl_body_parts_lymph_nodes
		0 = false
TB can affect the following body parts? (Abdomen)	BOOLEAN	1 = true	tbw7_crf_hcp_11_12_tb_affect_fl_body_parts_abdomen
		0 = false
TB can affect the following body parts? (Pleura)	BOOLEAN	1 = true	tbw7_crf_hcp_11_13_tb_affect_fl_body_parts_pleura
		0 = false
Extra-pulmonary TB is common in children?	INTEGER	1 = yes	tbw7_crf_hcp2_q12_extra_pulmonary_tb_children
		0 = no
		2 = not sure
Which of the following is a risk factor for childhood TB infection (Not being vaccinated with BCG) ?	BOOLEAN	1 = true	tbw7_crf_hcp_13_1_which_risk_factor_ctb_not_vacc
		0 = false
Which of the following is a risk factor for childhood TB infection (HIV)?	BOOLEAN	1 = true	tbw7_crf_hcp_13_2_which_risk_factor_ctb_hiv
		0 = false
Which of the following is a risk factor for childhood TB infection (Malnutrition)?	BOOLEAN	1 = true	tbw7_crf_hcp_13_3_which_risk_factor_ctb_malnutr
		0 = false
Which of the following is a risk factor for childhood TB infection (Being less than 5 years old)?	BOOLEAN	1 = true	tbw7_crf_hcp_13_4_which_risk_factor_ctb_being_ls
		0 = false
Which of the following is a risk factor for childhood TB infection (Living in Zambia)?	BOOLEAN	1 = true	tbw7_crf_hcp_13_5_which_risk_factor_ctb_living_zm
		0 = false
Which of the following is a risk factor for childhood TB infection (Being a contact to a TB case)?	BOOLEAN	1 = true	tbw7_crf_hcp_13_6_which_risk_factor_ctb_being_ctb
		0 = false
Diagnosis of TB
What are the symptoms of TB in children? (Cough)	BOOLEAN	1 = true	tbw7_crf_hcp2_q14_1_what_sym_tb_children_cough
		0 = false
What are the symptoms of TB in children? (Low appetite)	BOOLEAN	1 = true	tbw7_crf_hcp2_q14_2_what_sym_tb_children_low_appetite
		0 = false
What are the symptoms of TB in children? (Tiredness/reduced playfulness)	BOOLEAN	1 = true	tbw7_crf_hcp2_q14_3_what_sym_tb_children_tiredness
		0 = false
What are the symptoms of TB in children? (Weight loss)	BOOLEAN	1 = true	tbw7_crf_hcp2_q14_4_what_sym_tb_children_weightloss
		0 = false
What are the symptoms of TB in children? (Fever)	BOOLEAN	1 = true	tbw7_crf_hcp2_q14_5_what_sym_tb_children_fever
		0 = false
What are the symptoms of TB in children? (Chest pain)	BOOLEAN	1 = true	tbw7_crf_hcp2_q14_6_what_sym_tb_children_chest_pain
		0 = false
What are the symptoms of TB in children? (Shortness of breath)	BOOLEAN	1 = true	tbw7_crf_hcp2_q14_7_what_sym_tb_children_shrt_brth
		0 = false
What are the symptoms of TB in children? (Do not know)	BOOLEAN	1 = true	tbw7_crf_hcp2_q14_8_what_sym_tb_children_dont_know
		0 = false
What are the symptoms of TB in children? (Other)	BOOLEAN	1 = true	tbw7_crf_hcp2_q14_9_what_sym_tb_children_other
		0 = false
Please specify other symptoms of TB in children	TEXT		tbw7_crf_hcp2_q14_9_1_exp_other_sym_tb_children
Which of the following is a risk factor for childhood TB disease? (Not being vaccinated with BCG)	BOOLEAN	1 = true	tbw7_crf_hcp2_q15_1_risk_factor_child_tb_no_bcg
		0 = false
Which of the following is a risk factor for childhood TB disease? (HIV)	BOOLEAN	1 = true	tbw7_crf_hcp2_q15_2_risk_factor_child_tb_no_hiv
		0 = false
Which of the following is a risk factor for childhood TB disease? (Malnutrition)	BOOLEAN	1 = true	tbw7_crf_hcp2_q15_3_risk_factor_child_tb_no_malnut
		0 = false
Which of the following is a risk factor for childhood TB disease? (Being less than 5 years old)	BOOLEAN	1 = true	tbw7_crf_hcp2_q15_4_risk_factor_child_tb_less_5yrs
		0 = false
Which of the following is a risk factor for childhood TB disease? (Living in Zambia)	BOOLEAN	1 = true	tbw7_crf_hcp2_q15_5_risk_factor_child_tb_live_zambia
		0 = false
Which of the following is a risk factor for childhood TB disease? (Being a contact to a TB case)	BOOLEAN	1 = true	tbw7_crf_hcp2_q15_6_risk_factor_child_tb_contact_tb
		0 = false
What is the first line TB diagnostic test in Zambia	INTEGER_POSITIVE	1 = Chest x-ray	tbw7_crf_hcp2_q16_first_line_tb_diagnosis_zambia
		2 = Gene Xpert
		3 = Gene Xpert ultra
		4 = Smear microscopy
		5 = Do 0t k0w
		6 = Other
Please explain other first line TB diagnostic test in Zambia	TEXT		tbw7_crf_hcp2_q16_1_first_line_tb_diagnosis_zambia
How many samples are needed for Gene Xpert	INTEGER_POSITIVE		tbw7_crf_hcp2_q17_how_many_samples_nd_gene_xpert
Which of the following diagnostic tests can be used to diagnose drug resistant TB? (Chest x-ray)	BOOLEAN	1 = true	tbw7_crf_hcp2_q18_1_diag_test_resist_tb_chest_xray
		0 = false
Which of the following diagnostic tests can be used to diagnose drug resistant TB? (Gene Xpert)	BOOLEAN	1 = true	tbw7_crf_hcp2_q18_2_diag_test_resist_tb_gene_xpert
		0 = false
Which of the following diagnostic tests can be used to diagnose drug resistant TB? (Gene Xpert ultra)	BOOLEAN	1 = true	tbw7_crf_hcp2_q18_3_diag_test_resist_tb_gene_xp_ultra
		0 = false
Which of the following diagnostic tests can be used to diagnose drug resistant TB? (Smear microscopy)	BOOLEAN	1 = true	tbw7_crf_hcp2_q18_4_diag_test_resist_tb_smear_micr
		0 = false
Which of the following diagnostic tests can be used to diagnose drug resistant TB? (Do not know)	BOOLEAN	1 = true	tbw7_crf_hcp2_q18_5_diag_test_resist_tb_dont_know
		0 = false
Which of the following diagnostic tests can be used to diagnose drug resistant TB (Other)	BOOLEAN	1 = true	tbw7_crf_hcp2_q18_6_diag_test_resist_tb_other
		0 = false
Please explain other diagnostic tests can be used to diagnose drug resistant TB	TEXT		tbw7_crf_hcp2_q18_6_1_diag_test_resist_tb_other_exp
Treatment of TB
How long is the treatment of uncomplicated pulmonary TB in children?	INTEGER_POSITIVE	1 = 1 month	tbw7_crf_hcp_19_how_long_treatment_pulm_tb_children
		2 = 6 months
		3 = 12 months
		4 = 0t sure
Which of the following is correct treatment for children with uncomplicated pulmonary TB in children?	INTEGER_POSITIVE	1 = 2HERZ/4HR	tbw7_crf_hcp_20_which_correct_treat_unc_pul_tb_child
		2 = 2HRZ/4HR
		3 = HERZ/10HR
		4 = 2HRZ/10HR
TB and HIV treatment can be started on the same day in children?	INTEGER_POSITIVE	1 = Yes	tbw7_crf_hcp_21_tb_and_hiv_treatment_same_day_child
		2 = No
		3 = Not sure
Children with TB meningitis must always be given steroids?	INTEGER_POSITIVE	1 = Yes	tbw7_crf_hcp_22_children_tb_meningitis_give_steroids
		2 = No
		3 = Not sure
Which of the following children are eligible for TB preventive therapy? (All children living with HIV irrespective of age)	BOOLEAN	1 = true	tbw7_crf_hcp_23_7_wh_ch_eligible_tpt_all_living_whiv
		0 = false
Which of the following children are eligible for TB preventive therapy? (Children living with HIV above 1 year)	BOOLEAN	1 = true	tbw7_crf_hcp_23_8_wh_ch_eligible_tpt_ch_whiv_above1
		0 = false
Which of the following children are eligible for TB preventive therapy? (All children)	BOOLEAN	1 = true	tbw7_crf_hcp_23_9_wh_ch_eligible_tpt_all_children
		0 = false
Which of the following children are eligible for TB preventive therapy? (Children living with HIV less than 1 year if in contact to a TB case)	BOOLEAN	1 = true	tbw7_crf_hcp_23_10_wh_ch_eligible_tpt_ch_hvl1_contb
		0 = false
Which of the following children are eligible for TB preventive therapy? (Under 5 contacts to bacteriologically confirmed TB cases)	BOOLEAN	1 = true	tbw7_crf_hcp_23_11_wh_ch_eligible_tpt_undr_5_contacts
		0 = false
What are the recommended regimens for TB preventive therapy in Zambia? (Ethambutol for 6 months)	BOOLEAN	1 = true	tbw7_crf_hcp_24_1_wh_recreg_ethambutol_6_months
		0 = false
What are the recommended regimens for TB preventive therapy in Zambia? (Isoniazid for 3 months)	BOOLEAN	1 = true	tbw7_crf_hcp_24_2_wh_recreg_isoniazid_3_months
		0 = false
What are the recommended regimens for TB preventive therapy in Zambia? (Isoniazid for 6 months)	BOOLEAN	1 = true	tbw7_crf_hcp_24_3_wh_recreg_isonaiazid_6_months
		0 = false
What are the recommended regimens for TB preventive therapy in Zambia? (Rifampicin and Isoniazid daily for 3 months )	BOOLEAN	1 = true	tbw7_crf_hcp_24_4_wh_recreg_rif_and_iso_3_months
		0 = false
What are the recommended regimens for TB preventive therapy in Zambia? (Pyrazinamide for 3 months)	BOOLEAN	1 = true	tbw7_crf_hcp_24_5_wh_recreg_pryazinamide_3_months
		0 = false
What are the recommended regimens for TB preventive therapy in Zambia? (Rifapentin and isoniazid once a week for 3 months in children more than 2 years)	BOOLEAN	1 = true	tbw7_crf_hcp_24_6_wh_recreg_rif_iso_3months_2years
		0 = false
Children with symptoms of TB can be started on TB preventive therapy	INTEGER_POSITIVE	1 = Yes	tbw7_crf_hcp_25_children_tb_symptoms_started_tpt
		2 = No
		3 = Not sure
Before starting TB preventive therapy, the following must be done? (Gene Xpert)	BOOLEAN	1 = true	tbw7_crf_hcp_26_1_before_starting_tpt_gene_xpert
		0 = false
Before starting TB preventive therapy, the following must be done? (Symptom screening)	BOOLEAN	1 = true	tbw7_crf_hcp_26_3_before_starting_tpt_symptom_scr
		0 = false
Before starting TB preventive therapy, the following must be done? (Mantoux )	BOOLEAN	1 = true	tbw7_crf_hcp_26_4_before_starting_tpt_mantoux
		0 = false
TB Attitudes
What do you feel is your role in diagnosis children with TB? (Refer children with presumptive TB to the TB corner)	BOOLEAN	1 = true	tbw7_crf_hcp_27_1_what_feel_role_childtb_refer_child
		0 = false
What do you feel is your role in diagnosis children with TB? (Request children with presumptive TB to submit sputum)	BOOLEAN	1 = true	tbw7_crf_hcp_27_2_what_feel_role_childtb_req_child
		0 = false
What do you feel is your role in diagnosis children with TB? (Fast track the children so that they can see a clinican quickly)	BOOLEAN	1 = true	tbw7_crf_hcp_27_3_what_feel_role_childtb_fast_track
		0 = false
What do you feel is your role in diagnosis children with TB? (Document these children in the presumptive TB register)	BOOLEAN	1 = true	tbw7_crf_hcp_27_4_what_feel_role_childtb_doc_regist
		0 = false
What do you feel is your role in diagnosis children with TB? (I donâ€™t know)	BOOLEAN	1 = true	tbw7_crf_hcp_27_5_what_feel_role_childtb_i_dont_know
		0 = false
Which statement is closest to your feeling about children with TB disease?	INTEGER_POSITIVE	1 = "I feel compassion and desire to help"	tbw7_crf_hcp_28_which_statement_closest_feeling_c
		2 = "I feel compassion but I tend to stay away from these people"
		3 = "It is their problem and I can0t get TB"
		4 = "I fear them because they may infect me"
		5 = "I have 0 particular feeling"
		6 = "Other (please explain)"
Would you like to be more involved in TB activities?	INTEGER_POSITIVE	1 = Yes	tbw7_crf_hcp_29_would_you_like_more_involved_tb_activities
		2 = No
		3 = Not sure
What would be your reaction if you were asked to work at the TB corner?	INTEGER_POSITIVE	1 = I would refuse	tbw7_crf_hcp_30_would_reaction_asked_work_tb_corner
		2 = I don’t mind
		3 = Scared
		4= Angry
		5= Happy
		6= Other
Please specify other reaction if you were asked to work at the TB corner?	TEXT		tbw7_crf_hcp_30_1_other_reaction_asked_work_tb_corner
What is your biggest fear/concern about TB preventive therapy?	INTEGER_POSITIVE	1 = Pill burden	tbw7_crf_hcp_31_biggest_fear_concern_about_tpt
		2 = TB preventive therapy promotes drug resistant TB
		3 = It does 0t have much benefit in a high burden setting
		4 = Side effects
		5 = Other
Please specify other fear/concern about TB preventive therapy?	TEXT		tbw7_crf_hcp_31_other_biggest_fear_concern_about_tpt
Do you think the benefits of TB preventive therapy outweigh the risks?	INTEGER_POSITIVE	1 = Yes	tbw7_crf_hcp_32_think_benefits_tpt_outweigh_risks
		2 = No
		3 = Not sure
Practices
Has your department provided any health education on childhood TB diagnosis or prevention in the past 1 week?	INTEGER_POSITIVE	1 = Yes	tbw7_crf_hcp_34_do_you_feel_well
		2 = No
		3 = Not sure
How often do you interact with children with symptoms suggestive of TB?	INTEGER_POSITIVE	1 = Everyday	tbw7_crf_hcp_34_how_often_interact_symp_sug_tb
		2 = More than once a week
		3 = At least once a week
		4 = Once a month
		5 = Never
What do you do when you identify a child with symptoms of TB? (Ask the patient to go to TB corner to submit a sputum sample)	BOOLEAN	1 = true	tbw7_crf_hcp_35_1_what_do_chd_symp_ask_pat_tb_corn
		0 = false
What do you do when you identify a child with symptoms of TB? (Request the patient to submit a sputum sample)	BOOLEAN	1 = true	tbw7_crf_hcp_35_2_what_do_chd_symp_req_pat_samp
		0 = false
What do you do when you identify a child with symptoms of TB? (Fast track the child)	BOOLEAN	1 = true	tbw7_crf_hcp_35_3_what_do_chd_symp_fast_track_chld
		0 = false
What do you do when you identify a child with symptoms of TB? (Provide education on cough etiquette)	BOOLEAN	1 = true	tbw7_crf_hcp_35_4_what_do_chd_symp_prv_edu_cetq
		0 = false
What do you do when you identify a child with symptoms of TB? (Document the child in the presumptive TB register)	BOOLEAN	1 = true	tbw7_crf_hcp_35_5_what_do_chd_symp_presumptive_tb
		0 = false
What do you do when you identify a child with symptoms of TB? (Nothing)	BOOLEAN	1 = true	tbw7_crf_hcp_35_6_what_do_chd_symp_nothing
		0 = false
Which test do you often rely on to diagnose TB in children?	INTEGER_POSITIVE	1 = Sputum microscopy	tbw7_crf_hcp_32_which_test_often_rely_diagnose_tb
		2 = Gene Xpert
		3 = Chest X-ray
		4 = LAM
		5 = Culture and DST
		6 = Other
		7 = N/A
Please specify other test you often rely on to diagnose TB in children	TEXT		tbw7_crf_hcp_32_1_specify_test_often_rely_diagnose_tb
What do you do for children not able to produce sputum? (Prescribe antibiotics for 1 week and then ask them to return to the health facility for review)	BOOLEAN	1 = true	tbw7_crf_hcp_33_1_what_do_chld_no_sput_prescr_ant
		0 = false
What do you do for children not able to produce sputum? (Collect gastric aspirates)	BOOLEAN	1 = true	tbw7_crf_hcp_33_2_what_do_chld_no_sput_col_gas_asp
		0 = false
What do you do for children not able to produce sputum? (Use chest x-ray to make a diagnosis)	BOOLEAN	1 = true	tbw7_crf_hcp_33_3_what_do_chld_no_sput_use_chst_xr
		0 = false
What do you do for children not able to produce sputum? (Give mother sputum bottle to continue trying to get sputum from the child)	BOOLEAN	1 = true	tbw7_crf_hcp_33_4_what_do_chld_no_sput_gv_m_spt_btl
		0 = false
What do you do for children not able to produce sputum? (Request for LAM)	BOOLEAN	1 = true	tbw7_crf_hcp_33_5_what_do_chld_no_sput_req_lam
		0 = false
Please specify other thing done for children who are not able to produce sputum	TEXT		tbw7_crf_hcp_33_6_1_spec_what_do_chld_no_sput_oth
What do you do for children not able to produce sputum? (Other)	BOOLEAN	1 = true	tbw7_crf_hcp_33_6_what_do_chld_no_sput_other
		0 = false
What do you do for children not able to produce sputum? (N/A)	BOOLEAN	1 = true	tbw7_crf_hcp_33_7_what_do_chld_no_sput_na
		0 = false
TB awareness and source information
Do you feel well informed about TB?	BOOLEAN	1 = true	tbw7_crf_hcp_34_do_you_feel_well_about_tb
		0 = false
Do you wish you could get more information about TB?	BOOLEAN	1 = true	tbw7_crf_hcp_39_do_you_wish_get_more_info_tb
		0 = false
What do you think is the most effective way of improving knowledge, attitudes and practices towards childhood among health workers? (Trainings)	BOOLEAN	1 = true	tbw7_crf_hcp_36_1_what_most_eff_amng_hw_trainings
		0 = false
What do you think is the most effective way of improving knowledge, attitudes and practices towards childhood among health workers? (Orientation)	BOOLEAN	1 = true	tbw7_crf_hcp_36_2_what_most_eff_amng_hw_orientat
		0 = false
What do you think is the most effective way of improving knowledge, attitudes and practices towards childhood among health workers? (National guidelines)	BOOLEAN	1 = true	tbw7_crf_hcp_36_3_what_most_eff_amng_hw_nat_guide
		0 = false
What do you think is the most effective way of improving knowledge, attitudes and practices towards childhood among health workers? (CMEs)	BOOLEAN	1 = true	tbw7_crf_hcp_36_4_what_most_eff_amng_hw_cmes
		0 = false
What do you think is the most effective way of improving knowledge, attitudes and practices towards childhood among health workers?	BOOLEAN	1 = true	tbw7_crf_hcp_36_5_what_most_eff_amng_hw_job_aid
		0 = false
What do you think is the most effective way of improving knowledge, attitudes and practices towards childhood among health workers? (Brochures, posters and other printed materials)	BOOLEAN	1 = true	tbw7_crf_hcp_36_6_what_most_eff_amng_hw_brochure
		0 = false
What do you think is the most effective way of improving knowledge, attitudes and practices towards childhood among health workers? (Other)	BOOLEAN	1 = true	tbw7_crf_hcp_36_7_what_most_eff_amng_hw_other
		0 = false
Please specify other most effective way of improving knowledge, attitudes and practices towards childhood among health workers	TEXT		tbw7_crf_hcp_36_7_1_spec_most_eff_amng_hw_other
What worries you the most when you think about TB?	LONG_TEXT		tbw7_crf_hcp_37_what_worries_most_think_about_tb
